# Supplementary material for: Association between Reactogenicity and Immunogenicity in a Vaccinated Cohort with Two mRNA SARS-CoV-2 Vaccines at a High-Complexity Reference Hospital: A Post Hoc Analysis on Immunology Aspects of a Prospective Cohort Study
Source: Vaccines (Basel). 2024 Jun 17;12(6):665. doi: 10.3390/vaccines12060665 (PMC11209257; doi:10.3390/vaccines12060665)
Supplement: Supplementary file 1 [file vaccines-12-00665-s001.zip]

Archive with 1 entries (1 files):
- vaccines-3008116-supplementary.pdf
